# Supplementary material for: Trends in Ischemic Stroke Hospitalization and Outcomes in the United States Pre- and Peri-COVID-19 Pandemic: A National Inpatient Sample Study
Source: J Clin Med. 2025 Feb 18;14(4):1354. doi: 10.3390/jcm14041354 (PMC11856848; doi:10.3390/jcm14041354)
Supplement: Supplementary file 1 [file jcm-14-01354-s001.zip]

Archive with 1 entries (1 files):
- jcm-3455366-supplementary.pdf
